# Supplementary material for: Animal and cellular models of microphthalmia
Source: Ther Adv Rare Dis. 2021 Feb 27;2:2633004021997447. doi: 10.1177/2633004021997447 (PMC10032472; doi:10.1177/2633004021997447)
Supplement: sj-xlsx-1-trd-10.1177_2633004021997447 – Supplemental material for Animal and cellular models of microphthalmia [file sj-xlsx-1-trd-10.1177_2633004021997447.xlsx]

## Sheet: Sheet2
Human	Mouse	Zebrafish	Xenopus
ABCB6	Abhd11	foxe3	Pax6
ALDH1A3	Abi2	gdf6
ALX1	Acot3	mab21l2
ATOH7	Adam17	mfrp
B3GALNT2	Adamts9	otx2
BCOR	Adsl	pax6
BMP4	Agps	pitx2
BMP7	Alkbh1	ptch2
C12orf57	Ambn	rax
CEP290	Amn	rere
CHD7	Areg	shh
COL4A1	Arhgap35	six3
CRPPA	Asxl1	stra6
CRYAA	Atf4
CRYBA4	Atmin
CSPP1	Atox1
DAG1	B3Glct
DOCK6	B9D1
ERCC1	Baln3
ERCC5	Bmp4
ERCC6	Bmp7
FAM111A	Bmper
FANCL	Brd4
FKRP	Cap2
FKTN	Casp3
FNBP4	Casp6
FOXC1	Cat4
FOXE3	Cdh10
FOXL2	Cdkn2A
FRAS1	Chrna3
FREM1	Cldn12
FREM2	Cntrl
GDF3	Col4A1
GDF6	Col4A2
GJA1	Coro1A
GLI2	Cplane2
HCCS	Crim1
HDAC6	Cryaa
HMGB3	Cryab
HMX1	Cryba1
IPO13	Crybb2
KIF11	Cryga
KMT2D	Cryge
LRP5	Ctnnb1
MAB21L2	Cx50
MAPRE2	Dag1
MFRP	Dblr
MITF	Dhrs3
NAA10	Dlgap1
NDP	Dnah11
NHS	Dnm2
OTX2	Dsc1
PAX2	Dynll1
PAX6	Egf
PDE6D	Ehd1
PITX3	Ep300
POMGNT1	Ercc2
POMT1	Exma
POMT2	Fanca
PORCN	Fancd2
PQBP1	Fat1
PRSS56	Fgf10
PTCH1	Fgfr1
PXDN	Fgfr2
RAB18	Fign
RAB3GAP1	Fkbp8
RAB3GAP2	Foxc1
RARβ	Foxe3
RAX	Foxg1
RBP4	Foxn3
RERE	Fras1
RPGRIP1L	Frem1
SALL1	Frem2
SALL4	Frs2
SHH	Frs3
SIX3	Ftx
SIX6	Fuz
SLC25A24	Fzd5
SMCHD1	Gas1
SMG9	Gins4
SMO	Gja3
SMOC1	Gja8
SNX3	Gje1
SOX2	Gli3
SRD5A3	Gnpat
STRA6	Grip1
TBC1D32	Grm3
TCTN2	Grtp1
TENM3	Gsdma3
TFAP2A	H2Az2
TMEM216	H3C14
TMEM98	Hectd1
TMX3	Hesx1
TUBB	Hhat
VAX1	Hip1
VSX2	Hmx1
YAP1	Hsf4
ZEB2	Hspg2
	Id1
	Id3
	Inpp5E
	Intu
	Isl1
	Itgb1
	Jag1
	Jrc
	Jun
	Kat6B
	Katnb1
	Kif20B
	Kif7
	Klf4
	Klf5
	Klk13
	Lama5
	Lg
	Lgr4
	Lim2
	Lmx1B
	Lrig1
	Lrig3
	Lrp2
	Lrp6
	Mab21l1
	Maf
	Map3K1
	Mcph1
	Megf8
	Meis1
	Mfsd2A
	Mink1
	Mip
	Mitf
	Mks1
	Mpp5
	Msx2
	Mvk
	Mycn
	Myo10
	Nat2
	Ndst1
	Ndst3
	Nectin1
	Nectin3
	Nf1
	Nfil3
	Notch2
	Nprl2
	Nr2F1
	Nr2F2
	Ntrk3
	Otx2
	Pah
	Pax6
	Pcbd1
	Pcnt
	Pdgfb
	Pfas
	Pgap1
	Pgap2
	Pign
	Pigv
	Pik3C3
	Pitx2
	Pitx3
	Pnn
	Porcn
	Pou2F1
	Ppp1R13L
	Prdm4
	Prkci
	Prss56
	Ptp4A1
	Pxdn
	Pygo2
	Qsox1
	Rab18
	Rac1
	Ranbp1
	Rara
	Rarg
	Rax
	Rela
	Rere
	Rpgrip1L
	Rps7
	Ryk
	Scrib
	Sfn
	Sfpq
	Shh
	Sipa1L3
	Sirt1
	Slc40A1
	Slx4
	Smg9
	Smoc1
	Snx3
	Sox1
	Sox11
	Sox2
	Sox4
	Spns2
	Spred3
	Srsf1
	Stk35
	Stol
	Stra6
	Sulf1
	Sulf2
	Tbc1D20
	Tbc1D32
	Tcf7L1
	Tcof1
	Tctn2
	Tfe3
	Tfeb
	Tfec
	Tgfa
	Thbs1
	Tkt
	Tmem107
	Tmem231
	Tmem51
	Traf3Ip1
	Trappc10
	Trp53
	Trp53Bp2
	Trpm7
	Twsg1
	Ubl7
	Vax2
	Vsx2
	Wdr62
	Zfp366
	Zic5
	Zscan10
